# Supplementary material for: R2R3-MYB Gene Family in Coptis teeta Wall.: Genome-Wide Identification, Phylogeny, Evolutionary Expansion, and Expression Analyses during Floral Development
Source: Int J Mol Sci. 2024 Aug 15;25(16):8902. doi: 10.3390/ijms25168902 (PMC11354770; doi:10.3390/ijms25168902)
Supplement: Supplementary file 1 [file ijms-25-08902-s001.zip]

Archive with 2 entries (2 files):
- S-FiguresV3.1.pdf
- S-Table.xlsx
