# Supplementary material for: R2R3-MYB Gene Family in Coptis teeta Wall.: Genome-Wide Identification, Phylogeny, Evolutionary Expansion, and Expression Analyses during Floral Development
Source: Int J Mol Sci. 2024 Aug 15;25(16):8902. doi: 10.3390/ijms25168902 (PMC11354770; doi:10.3390/ijms25168902)
Supplement: Supplementary file 1 [file ijms-25-08902-s001.zip › S-Table.xlsx]

## Sheet: Table S1
Table S1: Detailed characteristics of the 88 C.teeta R2R3-MYB genes in this study.
No.	Gene name	Gene ID	Genomic position	Protein Length (AA)	pI	Mw(kDa)	Predicted subcellular localization	secondary structure of protein /%
								α-helix	β-turn	random coil	extended strand
1	CteMYB1	Cte01G000092.t1	Chr 1 1124106-1125978	288	5.85	32824.6	Nucleus	29.17	5.9	61.11	3.82
2	CteMYB2	Cte01G000218.t1	Chr 1 2124516-2125956	348	6.16	38355	Nucleus	21.26	4.31	64.08	10.34
3	CteMYB3	Cte01G001553.t1	Chr 1 19418205-19420089	369	6.1	41425.4	Nucleus	31.98	3.52	58.81	5.69
4	CteMYB4	Cte01G004515.t1	Chr 1 79066417-79078013	1072	5.14	118173	Nucleus	26.59	2.52	61.66	9.24
5	CteMYB5	Cte01G004920.t1	Chr 1 86484475-86486114	341	7.13	38549.2	Nucleus	30.79	3.52	61	4.69
6	CteMYB6	Cte01G005055.t1	Chr 1 88500454-88502694	308	8.09	34029	Nucleus	18.18	6.17	63.64	12.01
7	CteMYB7	Cte01G005502.t1	Chr 1 94970299-94971894	307	7.56	35016.2	Nucleus	26.38	5.54	61.89	6.19
8	CteMYB8	Cte01G005851.t1	Chr 1 98798696-98801405	445	6.63	50350.2	Nucleus	41.35	8.54	39.1	11.01
9	CteMYB9	Cte01G006147.t1	Chr 1 101785825-101804313	2118	5.53	231532	Nucleus	40.23	7.08	37.58	15.11
10	CteMYB10	Cte01G006283.t1	Chr 1 103071362-103072641	334	6.04	37640.3	Nucleus	24.25	4.79	62.57	8.38
11	CteMYB11	Cte02G002012.t1	Chr 2 44921421-44927374	431	6.53	48282.8	Chloroplast	32.95	7.42	48.26	11.37
12	CteMYB12	Cte02G002439.t2	Chr 2 53832121-53834292	371	5.27	41490.5	Nucleus	23.72	6.2	56.6	13.48
13	CteMYB13	Cte02G003550.t1	Chr 2 73924258-73926544	303	6.97	34236.8	Nucleus	23.76	3.3	66.34	6.6
14	CteMYB14	Cte02G003995.t1	Chr 2 80732976-80741324	567	8.79	65917.3	Nucleus	40.92	6	43.92	9.17
15	CteMYB15	Cte02G004965.t1	Chr 2 92619997-92622683	255	8.56	28696.6	Nucleus	25.88	6.67	59.22	8.24
16	CteMYB16	Cte02G005387.t1	Chr 2 96947738-96949987	316	9.17	34439.8	Nucleus	29.75	1.9	62.66	5.7
17	CteMYB17	Cte02G005446.t1	Chr 2 97496342-97497685	295	9.35	33753.3	Nucleus	43.73	3.05	47.8	5.42
18	CteMYB18	Cte03G000292.t1	Chr 3 5934171-5936377	341	6.6	37637.1	Nucleus	30.79	6.16	58.65	4.4
19	CteMYB19	Cte03G001221.t1	Chr 3 27892290-27893692	381	6.12	42721.6	Nucleus	23.88	3.67	58.27	14.17
20	CteMYB20	Cte03G003083.t1	Chr 3 65283077-65284948	355	5.87	40610.2	Nucleus	25.63	4.51	63.38	6.48
21	CteMYB21	Cte03G003106.t1	Chr 3 65663912-65665472	234	4.85	26571.7	Nucleus	35.9	3.42	52.99	7.69
22	CteMYB22	Cte03G003108.t1	Chr 3 65722489-65726701	421	4.93	47561.8	Nucleus	30.17	7.13	51.54	11.16
23	CteMYB23	Cte03G003435.t1	Chr 3 70509726-70511463	234	8.99	27083.9	Nucleus	38.46	8.55	37.61	15.38
24	CteMYB24	Cte03G003447.t2	Chr 3 70641705-70643856	242	9.33	28487.5	Nucleus	38.84	10.33	41.32	9.5
25	CteMYB25	Cte03G003819.t1	Chr 3 75748765-75751890	508	6.09	54666.2	Nucleus	21.26	3.15	72.83	2.76
26	CteMYB26	Cte03G004545.t1	Chr 3 84389323-84392245	278	4.74	31545.1	Nucleus	30.94	4.68	57.19	7.19
27	CteMYB27	Cte03G005157.t1	Chr 3 92009894-92017825	718	5.78	79334.7	Nucleus	26.6	4.04	62.26	7.1
28	CteMYB28	Cte03G005192.t1	Chr 3 92346145-92349430	322	6.67	35749.2	Nucleus	40.06	4.66	48.45	6.83
29	CteMYB29	Cte03G005367.t1	Chr 3 94309473-94311523	308	6	34602.1	Nucleus	33.12	4.87	54.55	7.47
30	CteMYB30	Cte04G000950.t1	Chr 4 10791731-10795383	667	5.96	74178.1	Nucleus	34.48	8.55	34.78	22.19
31	CteMYB31	Cte04G001238.t1	Chr 4 15017796-15019744	332	6.3	36919.5	Nucleus	34.94	3.92	59.64	1.51
32	CteMYB32	Cte04G003435.t1	Chr 4 59545312-59546913	265	6.46	30272.4	Nucleus	27.17	4.53	64.15	4.15
33	CteMYB33	Cte04G004665.t1	Chr 4 83611863-83614317	263	4.99	30191.4	Nucleus	28.9	4.94	60.84	5.32
34	CteMYB34	Cte04G004952.t1	Chr 4 87505973-87507146	249	9.47	28966.6	Nucleus	46.59	6.02	41.77	5.62
35	CteMYB35	Cte05G000018.t1	Chr 5 364875-366472	319	6.47	36647.1	Nucleus	34.8	2.19	57.99	5.02
36	CteMYB36	Cte05G000611.t1	Chr 5 6277599-6278366	159	9.75	18843.5	Nucleus	40.25	10.69	35.85	13.21
37	CteMYB37	Cte05G000768.t1	Chr 5 7873415-7875142	251	8.47	28440.1	Nucleus	26.29	7.17	56.97	9.56
38	CteMYB38	Cte05G000769.t1	Chr 5 7882263-7885332	287	8.47	32370.2	Nucleus	29.27	5.92	57.14	7.67
39	CteMYB39	Cte05G001505.t1	Chr 5 18058362-18062735	401	6.17	44285.1	Nucleus	36.66	4.24	53.62	5.49
40	CteMYB40	Cte05G002414.t1	Chr 5 33778088-33779500	233	4.93	27228.3	Nucleus	40.34	5.58	51.07	3
41	CteMYB41	Cte05G002549.t1	Chr 5 36697409-36698786	318	7.53	35578.7	Nucleus	21.07	5.66	58.49	14.78
42	CteMYB42	Cte05G003919.t1	Chr 5 69761995-69765891	357	9.41	41039.8	Nucleus	54.34	3.92	37.82	3.92
43	CteMYB43	Cte05G004532.t1	Chr 5 79282237-79284773	449	6.48	50748.1	Nucleus	28.73	4.45	60.36	6.46
44	CteMYB44	Cte05G004794.t1	Chr 5 83185787-83186575	262	6.21	29151.7	Nucleus	36.26	6.87	45.42	11.45
45	CteMYB45	Cte06G000220.t1	Chr 6 2304908-2305821	191	8.92	21797.6	Nucleus	35.6	5.24	56.54	2.62
46	CteMYB46	Cte06G000489.t1	Chr 6 5370247-5375507	291	6.19	33073.1	Nucleus	34.71	4.81	53.95	6.53
47	CteMYB47	Cte06G000902.t2	Chr 6 11522443-11533054	1122	8.59	127326	Nucleus	34.05	4.1	54.55	7.31
48	CteMYB48	Cte06G001556.t1	Chr 6 22234699-22236083	293	6.07	33769.1	Nucleus	34.47	3.41	54.95	7.17
49	CteMYB49	Cte06G002001.t1	Chr 6 30679864-30682379	446	6.39	49715.8	Nucleus	23.99	3.36	67.04	5.61
50	CteMYB50	Cte06G002429.t1	Chr 6 43044452-43059383	563	6.4	62470.8	Nucleus	24.33	2.84	65.54	7.28
51	CteMYB51	Cte06G003039.t1	Chr 6 56773634-56775778	323	8.02	35949.1	Nucleus	20.43	4.33	65.63	9.6
52	CteMYB52	Cte06G003870.t1	Chr 6 70171911-70174803	484	5.47	54407.6	Nucleus	27.27	2.89	63.64	6.2
53	CteMYB53	Cte06G004002.t1	Chr 6 72070026-72082602	1561	6.39	175520	Nucleus	39.14	8.46	34.27	18.13
54	CteMYB54	Cte06G005232.t1	Chr 6 86574698-86577079	356	6.27	40081.1	Nucleus	30.34	4.49	57.3	7.87
55	CteMYB55	Cte06G005343.t1	Chr 6 87488373-87495458	566	5.07	61724.6	Nucleus	19.61	3.36	71.2	5.83
56	CteMYB56	Cte06G005379.t1	Chr 6 87901770-87903808	311	8.56	35011.8	Nucleus	34.41	2.25	57.56	5.79
57	CteMYB57	Cte07G000297.t1	Chr 7 2876323-2878508	325	9.15	36896.8	Nucleus	21.85	2.77	66.46	8.92
58	CteMYB58	Cte07G000606.t1	Chr 7 6284343-6285388	256	8.1	28971.4	Nucleus	21.48	6.25	62.89	9.38
59	CteMYB59	Cte07G001248.t1	Chr 7 15675697-15677581	361	6.12	40208.1	Nucleus	40.44	4.99	50.97	3.6
60	CteMYB60	Cte07G001250.t1	Chr 7 15709717-15712652	360	8.9	40050.8	Nucleus	27.22	3.61	62.22	6.94
61	CteMYB61	Cte07G001686.t1	Chr 7 23047433-23048930	218	8.35	24282.9	Nucleus	34.4	4.59	50	11.01
62	CteMYB62	Cte07G001921.t1	Chr 7 27131142-27137942	584	6.25	61410.2	Nucleus	31.68	3.25	57.71	7.36
63	CteMYB63	Cte07G003069.t1	Chr 7 51445409-51446382	266	5.26	30839.5	Nucleus	37.22	4.14	52.26	6.39
64	CteMYB64	Cte07G003487.t1	Chr 7 59969007-59969933	231	8.79	26964.5	Nucleus	43.72	4.33	45.45	6.49
65	CteMYB65	Cte07G003538.t1	Chr 7 60811075-60812960	304	7.57	34641.4	Nucleus	25.33	4.28	59.21	11.18
66	CteMYB66	Cte07G005245.t1	Chr 7 86113302-86121323	636	9.18	73992.7	Nucleus	39.62	6.6	44.81	8.96
67	CteMYB67	Cte08G000329.t1	Chr 8 3035395-3037719	236	8.86	27897.3	Nucleus	43.22	5.08	41.53	10.17
68	CteMYB68	Cte08G000920.t1	Chr 8 10121844-10122779	231	8.82	26855.5	Nucleus	43.72	6.06	44.16	6.06
69	CteMYB69	Cte08G001331.t1	Chr 8 15109541-15112556	384	6.19	42413.1	Nucleus	32.55	3.65	58.07	5.73
70	CteMYB70	Cte08G001372.t1	Chr 8 15645158-15648261	475	5.98	53191.1	Nucleus	28.21	2.95	61.47	7.37
71	CteMYB71	Cte08G001472.t1	Chr 8 17035226-17037914	335	5.72	37608.9	Nucleus	33.43	1.49	61.19	3.88
72	CteMYB72	Cte08G001575.t1	Chr 8 18702738-18708222	501	5.84	55939.4	Nucleus	32.73	4.79	51.5	10.98
73	CteMYB73	Cte08G002236.t1	Chr 8 27624144-27625740	220	8.23	25359.7	Nucleus	35.91	7.73	51.36	5
74	CteMYB74	Cte08G002288.t1	Chr 8 28584913-28591066	202	6.66	23206	Nucleus	30.2	7.92	52.48	9.41
75	CteMYB75	Cte08G002323.t1	Chr 8 29024481-29026502	422	5.62	48360.6	Nucleus	30.81	2.13	61.85	5.21
76	CteMYB76	Cte08G002568.t1	Chr 8 32675132-32677143	363	5.76	41571.4	Nucleus	39.12	4.41	50.96	5.51
77	CteMYB77	Cte09G000799.t1	Chr 9 7541333-7546745	1072	5.17	120780	Nucleus	56.25	2.24	34.7	6.81
78	CteMYB78	Cte09G000809.t1	Chr 9 7631415-7637020	271	5.81	30602.3	Nucleus	28.41	5.17	63.1	3.32
79	CteMYB79	Cte09G000884.t1	Chr 9 8585026-8587239	272	7.16	30934.2	Nucleus	33.09	6.25	54.41	6.25
80	CteMYB80	Cte09G000886.t1	Chr 9 8617304-8623595	576	8.77	64704.8	Nucleus	42.19	8.85	34.2	14.76
81	CteMYB81	Cte09G000892.t1	Chr 9 8731572-8733487	265	7.17	30570.5	Nucleus	31.7	5.66	53.21	9.43
82	CteMYB82	Cte09G001764.t2	Chr 9 19624278-19628216	421	6.83	47497.7	Nucleus	39.9	6.41	42.99	10.69
83	CteMYB83	Cte09G002278.t1	Chr 9 27524567-27528184	408	4.84	45543.8	Nucleus	25.98	8.82	50.98	14.22
84	CteMYB84	Cte09G002310.t1	Chr 9 28250631-28252416	413	4.95	45662.7	Nucleus	29.06	6.3	48.67	15.98
85	CteMYB85	Cte09G002690.t1	Chr 9 35813352-35819735	137	9.75	15660	Nucleus	40.15	8.03	46.72	5.11
86	CteMYB86	Cte09G002701.t1	Chr 9 35991225-35993531	383	5.84	42255.9	Nucleus	31.59	3.39	60.05	4.96
87	CteMYB87	Cte09G002960.t1	Chr 9 41413284-41414672	187	9.63	20416.2	Nucleus	20.32	3.74	63.64	12.3
88	CteMYB88	Cte699G000001.t1	Contig 699 7998-9866	318	7.53	35578.7	Nucleus	21.07	5.66	58.49	14.78

## Sheet: Table S2
Table S2: Distribution of subfamily members of the phylogenetic tree of the R2R3-MYB protein from A.thaliana，C.teeta,C.chinensis, A.coerulea and K.uniflora
subfamily name	A. thaliana	C.teeta	C.chinensis	A.coerulea	K.uniflora
1	0	0	1	0	1
2	2	6	6	10	12
3	0	0	3	6	5
4	1	3	1	3	13
5	9	3	2	4	2
6	6	7	5	5	3
7	2	1	2	1	1
8	6	2	1	2	4
9	1	2	2	2	2
10	5	3	3	3	12
11	6	4	4	11	3
12	8	4	2	5	8
13	7	6	5	5	5
14	3	5	4	1	0
15	9	6	5	6	6
16	4	1	2	3	13
17	4	2	2	6	0
18	6	3	2	3	3
19	3	5	6	4	1
20	7	4	4	5	4
21	11	2	0	2	2
22	1	0	0	0	0
23	23	3	3	3	4
24	5	3	3	3	5
25	7	3	3	3	2
26	2	4	4	2	6
27	6	6	6	5	6

## Sheet: Table S3
Table S3. the syntenic CteR2R3-MYB gene pairs in A.thaliana，C.chinensis and A.coerulea.
C.teeta	A.thaliana	C.teeta	C.chinensis	C.teeta	A.coerulea
CteMYB2	AT3G13890.1	CteMYB1	Cch00017753	CteMYB2	Aqcoe7G425200
CteMYB3	AT5G57620.1	CteMYB2	Cch00030513	CteMYB3	Aqcoe7G328900
CteMYB12	AT3G62610.1	CteMYB3	Cch00013243	CteMYB4	Aqcoe7G172600
CteMYB15	AT2G16720.1	CteMYB4	Cch00025805	CteMYB5	Aqcoe7G150600
CteMYB15	AT4G34990.1	CteMYB5	Cch00018327	CteMYB7	Aqcoe7G114500
CteMYB16	AT3G50060.1	CteMYB6	Cch00026210	CteMYB9	Aqcoe1G169200
CteMYB16	AT5G67300.1	CteMYB6	Cch00028759	CteMYB10	Aqcoe1G159900
CteMYB28	AT3G61250.1	CteMYB7	Cch00034656	CteMYB12	Aqcoe2G279000
CteMYB29	AT1G63910.1	CteMYB8	Cch00021918	CteMYB14	Aqcoe4G028900
CteMYB46	AT1G68320.1	CteMYB9	Cch00028849	CteMYB15	Aqcoe6G223300
CteMYB52	AT3G09370.3	CteMYB11	Cch00003940	CteMYB16	Aqcoe6G304100
CteMYB58	AT1G22640.1	CteMYB12	Cch00005576	CteMYB18	Aqcoe1G380400
CteMYB58	AT4G09460.1	CteMYB12	Cch00002787	CteMYB19	Aqcoe1G345700
CteMYB70	AT1G26780.2	CteMYB13	Cch00007889	CteMYB20	Aqcoe4G263200
CteMYB70	AT1G69560.2	CteMYB14	Cch00007762	CteMYB23	Aqcoe1G362500
CteMYB70	AT3G29020.2	CteMYB15	Cch00006045	CteMYB24	Aqcoe1G362500
CteMYB71	AT1G74650.1	CteMYB16	Cch00010020	CteMYB25	Aqcoe1G231400
CteMYB72	AT1G14350.2	CteMYB16	Cch00005017	CteMYB26	Aqcoe7G074600
CteMYB73	AT3G27920.1	CteMYB17	Cch00015184	CteMYB27	Aqcoe7G041000
CteMYB74	AT3G27810.1	CteMYB18	Cch00020004	CteMYB28	Aqcoe7G038200
CteMYB78	AT2G31180.1	CteMYB19	Cch00005046	CteMYB29	Aqcoe7G024100
CteMYB78	AT3G23250.1	CteMYB20	Cch00025533	CteMYB31	Aqcoe6G084200
CteMYB84	AT3G62610.1	CteMYB21	Cch00013067	CteMYB33	Aqcoe5G027300
		CteMYB23	Cch00021415	CteMYB34	Aqcoe5G012100
		CteMYB24	Cch00021415	CteMYB37	Aqcoe1G055500
		CteMYB25	Cch00031397	CteMYB39	Aqcoe1G091400
		CteMYB26	Cch00020697	CteMYB40	Aqcoe1G129600
		CteMYB27	Cch00025834	CteMYB42	Aqcoe1G459000
		CteMYB28	Cch00016655	CteMYB43	Aqcoe1G428700
		CteMYB29	Cch00039058	CteMYB44	Aqcoe1G411300
		CteMYB31	Cch00015617	CteMYB45	Aqcoe3G017900
		CteMYB33	Cch00024418	CteMYB46	Aqcoe3G034600
		CteMYB34	Cch00019391	CteMYB47	Aqcoe3G054500
		CteMYB35	Cch00014233	CteMYB48	Aqcoe2G263300
		CteMYB37	Cch00027504	CteMYB49	Aqcoe2G239500
		CteMYB39	Cch00009075	CteMYB51	Aqcoe1G132600
		CteMYB40	Cch00030092	CteMYB51	Aqcoe2G205500
		CteMYB41	Cch00014518	CteMYB52	Aqcoe1G428700
		CteMYB42	Cch00005386	CteMYB52	Aqcoe2G099900
		CteMYB43	Cch00007932	CteMYB54	Aqcoe2G014200
		CteMYB44	Cch00028149	CteMYB55	Aqcoe2G003200
		CteMYB45	Cch00031566	CteMYB57	Aqcoe5G236600
		CteMYB46	Cch00033185	CteMYB60	Aqcoe5G138300
		CteMYB47	Cch00021436	CteMYB61	Aqcoe5G159600
		CteMYB48	Cch00040276	CteMYB62	Aqcoe5G167400
		CteMYB49	Cch00013114	CteMYB65	Aqcoe3G274900
		CteMYB51	Cch00001480	CteMYB67	Aqcoe3G412400
		CteMYB52	Cch00022671	CteMYB68	Aqcoe3G372400
		CteMYB54	Cch00025157	CteMYB69	Aqcoe3G346800
		CteMYB57	Cch00001733	CteMYB70	Aqcoe3G343200
		CteMYB58	Cch00012281	CteMYB71	Aqcoe3G338000
		CteMYB59	Cch00005015	CteMYB72	Aqcoe3G332500
		CteMYB60	Cch00010020	CteMYB73	Aqcoe3G121900
		CteMYB60	Cch00005017	CteMYB73	Aqcoe3G291200
		CteMYB61	Cch00029654	CteMYB74	Aqcoe3G287200
		CteMYB63	Cch00037719	CteMYB75	Aqcoe3G124700
		CteMYB64	Cch00000680	CteMYB75	Aqcoe3G284700
		CteMYB65	Cch00000626	CteMYB76	Aqcoe5G403100
		CteMYB67	Cch00018456	CteMYB77	Aqcoe2G375000
		CteMYB68	Cch00028361	CteMYB78	Aqcoe2G373400
		CteMYB69	Cch00030356	CteMYB81	Aqcoe2G366400
		CteMYB70	Cch00004230	CteMYB84	Aqcoe2G279000
		CteMYB71	Cch00004171	CteMYB85	Aqcoe3G100100
		CteMYB72	Cch00034673	CteMYB86	Aqcoe3G100100
		CteMYB73	Cch00038115
		CteMYB74	Cch00027177
		CteMYB75	Cch00028715
		CteMYB76	Cch00031296
		CteMYB77	Cch00010711
		CteMYB78	Cch00024418
		CteMYB78	Cch00010701
		CteMYB80	Cch00013885
		CteMYB81	Cch00034312
		CteMYB83	Cch00002758
		CteMYB84	Cch00005576
		CteMYB84	Cch00002787
		CteMYB85	Cch00035404
		CteMYB86	Cch00035412

## Sheet: Table S4
Table S4. Display the linked elements in A.thaliana，C.chinensis and A.coerulea.
Common elements in Cch Ath Aco	Elements only in Cch	Elements only in Ath	Elements only in Aco
CteMYB2	CteMYB1		CteMYB10
CteMYB3	CteMYB6		CteMYB55
CteMYB12	CteMYB8		CteMYB62
CteMYB15	CteMYB11
CteMYB16	CteMYB13
CteMYB28	CteMYB17
CteMYB29	CteMYB21
CteMYB46	CteMYB35
CteMYB52	CteMYB41
CteMYB70	CteMYB59
CteMYB71	CteMYB63
CteMYB72	CteMYB64
CteMYB73	CteMYB80
CteMYB74	CteMYB83
CteMYB78
CteMYB84
Common elements in Ath Aco	Common elements in Cch Aco	Common elements in Cch Ath
	CteMYB4	CteMYB58
	CteMYB5
	CteMYB7
	CteMYB9
	CteMYB14
	CteMYB18
	CteMYB19
	CteMYB20
	CteMYB23
	CteMYB24
	CteMYB25
	CteMYB26
	CteMYB27
	CteMYB31
	CteMYB33
	CteMYB34
	CteMYB37
	CteMYB39
	CteMYB40
	CteMYB42
	CteMYB43
	CteMYB44
	CteMYB45
	CteMYB47
	CteMYB48
	CteMYB49
	CteMYB51
	CteMYB54
	CteMYB57
	CteMYB60
	CteMYB61
	CteMYB65
	CteMYB67
	CteMYB68
	CteMYB69
	CteMYB75
	CteMYB76
	CteMYB77
	CteMYB81
	CteMYB85
	CteMYB86

## Sheet: Table S5
Table S5. Duplication modes and Ka/Ks ratios of R2R3-MYB gene pairs in C.teeta
Duplication modes	Seq_1	Location	Seq_2	Location	E-value	Ka	Ks	Ka_Ks
WGD	Cte02G005387	Cte-2:96947737	Cte07G001250	Cte-7:15709716	4.35e-111	0.295256	1.42271	0.207531
WGD	Cte02G002439	Cte-2:53832120	Cte09G002310	Cte-9:28250630	4.88e-93	0.339845	1.0067	0.337585
WGD	Cte03G003435	Cte-3:70509725	Cte03G003447	Cte-3:70641704	2.13e-93	0.0614264	0.0447203	1.37357
TD	Cte02G002012	Cte-2:44921420	Cte02G002013	Cte-2:44971920	1.77e-72	0.239227	0.278183	0.859964
TD	Cte05G000768	Cte-5:7873414	Cte05G000769	Cte-5:7882262	8.91e-98	0.277485	1.3219	0.209913
TD	Cte06G004002	Cte-6:72070025	Cte06G004003	Cte-6:72103450	0	0.138603	0.318019	0.435833
DSD	Cte01G000092	Cte-1:1124105	Cte01G005502	Cte-1:94970298	1.63e-64	0.495626	1.78842	0.27713
DSD	Cte01G000092	Cte-1:1124105	Cte02G004965	Cte-2:92619996	1.14e-54	0.626289	2.13194	0.293765
DSD	Cte01G000218	Cte-1:2124515	Cte01G006283	Cte-1:103071361	1.04e-70	0.516131	2.30099	0.224309
DSD	Cte01G000218	Cte-1:2124515	Cte03G005367	Cte-3:94309472	2.09e-68	0.439714	3.97066	0.110741
DSD	Cte01G000218	Cte-1:2124515	Cte06G002001	Cte-6:30679863	5.76e-66	0.671232	NaN	NaN
DSD	Cte01G000218	Cte-1:2124515	Cte08G002568	Cte-8:32675131	4.85e-68	0.452749	NaN	NaN
DSD	Cte01G001553	Cte-1:19418204	Cte01G004920	Cte-1:86484474	1.67e-78	0.415702	NaN	NaN
DSD	Cte01G001553	Cte-1:19418204	Cte05G002549	Cte-5:36697408	5.39e-75	0.512758	1.70478	0.300776
DSD	Cte01G001553	Cte-1:19418204	Cte06G003039	Cte-6:56773633	1.58e-76	0.531272	NaN	NaN
DSD	Cte01G001553	Cte-1:19418204	Cte699G000001	Cte-699:7997	5.39e-75	0.512758	1.70478	0.300776
DSD	Cte01G004515	Cte-1:79066403	Cte02G005446	Cte-2:97496341	1.6e-12	0.691994	NaN	NaN
DSD	Cte01G004515	Cte-1:79066403	Cte03G005157	Cte-3:92009893	1.02e-82	0.652891	2.45325	0.266133
DSD	Cte01G004515	Cte-1:79066403	Cte05G004532	Cte-5:79282236	3.84e-14	0.784561	2.5542	0.307165
DSD	Cte01G004515	Cte-1:79066403	Cte06G002429	Cte-6:43044451	3.2e-85	0.496038	NaN	NaN
DSD	Cte01G004920	Cte-1:86484474	Cte05G002549	Cte-5:36697408	5.52e-74	0.452734	5.03106	0.0899878
DSD	Cte01G004920	Cte-1:86484474	Cte06G003039	Cte-6:56773633	3.32e-76	0.435886	1.88636	0.231073
DSD	Cte01G004920	Cte-1:86484474	Cte699G000001	Cte-699:7997	5.52e-74	0.452734	5.03106	0.0899878
DSD	Cte01G005055	Cte-1:88500453	Cte01G001553	Cte-1:19418204	1.52e-71	0.480523	NaN	NaN
DSD	Cte01G005055	Cte-1:88500453	Cte05G002549	Cte-5:36697408	2.45e-68	0.488626	3.21058	0.152192
DSD	Cte01G005055	Cte-1:88500453	Cte06G003039	Cte-6:56773633	5.14e-70	0.554415	2.43034	0.228122
DSD	Cte01G005055	Cte-1:88500453	Cte699G000001	Cte-699:7997	2.45e-68	0.488626	3.21058	0.152192
DSD	Cte01G005502	Cte-1:94970298	Cte04G004665	Cte-4:83611862	2.37e-58	0.559879	NaN	NaN
DSD	Cte01G005851	Cte-1:98798695	Cte02G001762	Cte-2:39374530	1.68e-83	0.373636	0.693304	0.538921
DSD	Cte01G005851	Cte-1:98798695	Cte09G002467	Cte-9:30873852	3.19e-92	0.264697	0.553753	0.478005
DSD	Cte01G005851	Cte-1:98798695	Cte09G002701	Cte-9:35991224	5.53e-59	0.210982	0.613897	0.343676
DSD	Cte01G006147	Cte-1:101785824	Cte02G004860	Cte-2:91276701	1.91e-93	0.0342772	0.0387739	0.884027
DSD	Cte01G006147	Cte-1:101785824	Cte02G005469	Cte-2:97698592	2.02e-94	0.030416	0.0430843	0.705964
DSD	Cte01G006147	Cte-1:101785824	Cte03G001082	Cte-3:24319647	8.08e-93	0.0253028	0.0428382	0.590661
DSD	Cte01G006147	Cte-1:101785824	Cte09G000800	Cte-9:7547755	3.94e-74	0.41574	NaN	NaN
DSD	Cte01G006283	Cte-1:103071361	Cte03G005367	Cte-3:94309472	2.71e-62	0.471256	NaN	NaN
DSD	Cte01G006283	Cte-1:103071361	Cte06G002001	Cte-6:30679863	5.46e-68	0.591206	NaN	NaN
DSD	Cte01G006283	Cte-1:103071361	Cte08G002568	Cte-8:32675131	7.14e-70	0.562591	NaN	NaN
DSD	Cte02G003550	Cte-2:73924257	Cte03G003083	Cte-3:65283076	8.24e-36	0.643379	2.16595	0.297042
DSD	Cte02G003550	Cte-2:73924257	Cte03G003819	Cte-3:75748764	7.2e-38	0.643819	NaN	NaN
DSD	Cte02G003550	Cte-2:73924257	Cte05G000018	Cte-5:364874	6.28e-36	0.640282	NaN	NaN
DSD	Cte02G003550	Cte-2:73924257	Cte07G003538	Cte-7:60811074	2.91e-152	0.154972	0.615735	0.251687
DSD	Cte02G004965	Cte-2:92619996	Cte03G003083	Cte-3:65283076	1.96e-64	0.565884	NaN	NaN
DSD	Cte02G004965	Cte-2:92619996	Cte06G000220	Cte-6:2304907	9.97e-64	0.369442	1.89375	0.195085
DSD	Cte02G004965	Cte-2:92619996	Cte07G000606	Cte-7:6284342	1.57e-73	0.351039	NaN	NaN
DSD	Cte02G004965	Cte-2:92619996	Cte07G001248	Cte-7:15675696	3.99e-64	0.585139	5.15565	0.113495
DSD	Cte02G005446	Cte-2:97496341	Cte05G004532	Cte-5:79282236	1.91e-49	0.524105	NaN	NaN
DSD	Cte02G005446	Cte-2:97496341	Cte06G002429	Cte-6:43044451	6.33e-40	0.628518	NaN	NaN
DSD	Cte02G005446	Cte-2:97496341	Cte06G003870	Cte-6:70171910	1.2e-46	0.575744	NaN	NaN
DSD	Cte02G005446	Cte-2:97496341	Cte08G002323	Cte-8:29024480	4.5e-45	0.523568	NaN	NaN
DSD	Cte03G000292	Cte-3:5934170	Cte01G005851	Cte-1:98798695	6.67e-61	0.594508	NaN	NaN
DSD	Cte03G000292	Cte-3:5934170	Cte03G003083	Cte-3:65283076	4.94e-63	0.56083	NaN	NaN
DSD	Cte03G000292	Cte-3:5934170	Cte09G002690	Cte-9:35813351	1.07e-61	0.309539	NaN	NaN
DSD	Cte03G000292	Cte-3:5934170	Cte09G002701	Cte-9:35991224	5.67e-66	0.571361	NaN	NaN
DSD	Cte03G001221	Cte-3:27892289	Cte07G000297	Cte-7:2876322	3.7e-65	0.48133	1.39236	0.345693
DSD	Cte03G001221	Cte-3:27892289	Cte08G000329	Cte-8:3035394	6.35e-64	0.4218	NaN	NaN
DSD	Cte03G001221	Cte-3:27892289	Cte08G001372	Cte-8:15645157	2.58e-85	0.458965	1.79496	0.255696
DSD	Cte03G003083	Cte-3:65283076	Cte03G005192	Cte-3:92346144	2.09e-75	0.506666	2.68514	0.188693
DSD	Cte03G003083	Cte-3:65283076	Cte04G001238	Cte-4:15017795	9.39e-77	0.521439	NaN	NaN
DSD	Cte03G003083	Cte-3:65283076	Cte07G001248	Cte-7:15675696	1.82e-75	0.520576	3.56926	0.14585
DSD	Cte03G003083	Cte-3:65283076	Cte08G001331	Cte-8:15109540	8.37e-78	0.466028	NaN	NaN
DSD	Cte03G003819	Cte-3:75748764	Cte03G003083	Cte-3:65283076	8.9e-46	0.754242	5.5675	0.135472
DSD	Cte03G003819	Cte-3:75748764	Cte03G005192	Cte-3:92346144	8.82e-45	0.625817	NaN	NaN
DSD	Cte03G003819	Cte-3:75748764	Cte04G004665	Cte-4:83611862	1.15e-43	0.5531	NaN	NaN
DSD	Cte03G003819	Cte-3:75748764	Cte06G005343	Cte-6:87488372	2.48e-74	0.532749	NaN	NaN
DSD	Cte03G004545	Cte-3:84389322	Cte03G005192	Cte-3:92346144	1.37e-64	0.507755	3.01633	0.168335
DSD	Cte03G004545	Cte-3:84389322	Cte04G001238	Cte-4:15017795	1.72e-65	0.500372	NaN	NaN
DSD	Cte03G004545	Cte-3:84389322	Cte07G001248	Cte-7:15675696	1.54e-65	0.474685	2.22395	0.213442
DSD	Cte03G004545	Cte-3:84389322	Cte07G003069	Cte-7:51445408	4.76e-74	0.44084	4.01444	0.109814
DSD	Cte03G005157	Cte-3:92009893	Cte02G005446	Cte-2:97496341	1.43e-38	0.648254	NaN	NaN
DSD	Cte03G005157	Cte-3:92009893	Cte05G004532	Cte-5:79282236	1.18e-38	0.712105	NaN	NaN
DSD	Cte03G005157	Cte-3:92009893	Cte06G002429	Cte-6:43044451	1.16e-78	0.529426	3.41271	0.155134
DSD	Cte03G005192	Cte-3:92346144	Cte04G001238	Cte-4:15017795	4.36e-73	0.49329	NaN	NaN
DSD	Cte03G005192	Cte-3:92346144	Cte07G001248	Cte-7:15675696	3.7e-72	0.534413	4.10735	0.130111
DSD	Cte03G005192	Cte-3:92346144	Cte08G001331	Cte-8:15109540	4.39e-80	0.455154	NaN	NaN
DSD	Cte03G005367	Cte-3:94309472	Cte06G002001	Cte-6:30679863	2.41e-61	0.521448	NaN	NaN
DSD	Cte03G005367	Cte-3:94309472	Cte08G002568	Cte-8:32675131	1.03e-64	0.546405	NaN	NaN
DSD	Cte04G001238	Cte-4:15017795	Cte07G001248	Cte-7:15675696	5.27e-99	0.347626	3.02497	0.114919
DSD	Cte04G001238	Cte-4:15017795	Cte08G001331	Cte-8:15109540	1.88e-78	0.480818	2.89006	0.166369
DSD	Cte04G003435	Cte-4:59545311	Cte01G005502	Cte-1:94970298	7.19e-51	0.516071	NaN	NaN
DSD	Cte04G003435	Cte-4:59545311	Cte04G004665	Cte-4:83611862	9.51e-63	0.432584	4.32528	0.100013
DSD	Cte04G003435	Cte-4:59545311	Cte09G000809	Cte-9:7631414	1e-54	0.455715	NaN	NaN
DSD	Cte04G004665	Cte-4:83611862	Cte03G003083	Cte-3:65283076	5.02e-64	0.530021	NaN	NaN
DSD	Cte04G004665	Cte-4:83611862	Cte03G005192	Cte-3:92346144	4.05e-64	0.476881	NaN	NaN
DSD	Cte04G004665	Cte-4:83611862	Cte08G001331	Cte-8:15109540	9.26e-63	0.507402	NaN	NaN
DSD	Cte04G004665	Cte-4:83611862	Cte09G000809	Cte-9:7631414	2.81e-89	0.279282	1.42444	0.196065
DSD	Cte04G004952	Cte-4:87505972	Cte07G003487	Cte-7:59969006	1.75e-70	0.290238	2.26569	0.128101
DSD	Cte04G004952	Cte-4:87505972	Cte08G000920	Cte-8:10121843	1.04e-69	0.325492	1.79783	0.181047
DSD	Cte04G004952	Cte-4:87505972	Cte08G002288	Cte-8:28584912	9.15e-47	0.469116	2.32796	0.201514
DSD	Cte05G000018	Cte-5:364874	Cte03G005192	Cte-3:92346144	5.51e-59	0.557158	NaN	NaN
DSD	Cte05G000018	Cte-5:364874	Cte06G005379	Cte-6:87901769	6.31e-120	0.24924	1.24408	0.200341
DSD	Cte05G000018	Cte-5:364874	Cte08G001331	Cte-8:15109540	8.51e-60	0.597566	NaN	NaN
DSD	Cte05G000018	Cte-5:364874	Cte08G001472	Cte-8:17035225	5.76e-96	0.392318	2.36063	0.166192
DSD	Cte05G000611	Cte-5:6277598	Cte04G004952	Cte-4:87505972	4.12e-42	0.438519	NaN	NaN
DSD	Cte05G000611	Cte-5:6277598	Cte05G002414	Cte-5:33778087	2.59e-82	0.103873	0.21162	0.490847
DSD	Cte05G000611	Cte-5:6277598	Cte06G000489	Cte-6:5370246	1.24e-39	0.52034	2.18043	0.238642
DSD	Cte05G000611	Cte-5:6277598	Cte07G003487	Cte-7:59969006	4.65e-39	0.487174	NaN	NaN
DSD	Cte05G002414	Cte-5:33778087	Cte04G004952	Cte-4:87505972	2.73e-45	0.51365	NaN	NaN
DSD	Cte05G002414	Cte-5:33778087	Cte06G000489	Cte-6:5370246	9.64e-43	0.627905	3.31774	0.189257
DSD	Cte05G002414	Cte-5:33778087	Cte07G003487	Cte-7:59969006	3.77e-42	0.473692	NaN	NaN
DSD	Cte05G002549	Cte-5:36697408	Cte06G003039	Cte-6:56773633	2.78e-122	0.204365	0.869986	0.234906
DSD	Cte05G002549	Cte-5:36697408	Cte699G000001	Cte-699:7997	0	0	0	NaN
DSD	Cte05G003919	Cte-5:69761994	Cte03G003819	Cte-3:75748764	5.54e-23	0.738107	NaN	NaN
DSD	Cte05G003919	Cte-5:69761994	Cte06G005343	Cte-6:87488372	1.86e-23	0.76422	NaN	NaN
DSD	Cte05G003919	Cte-5:69761994	Cte08G000920	Cte-8:10121843	3.12e-22	0.655476	NaN	NaN
DSD	Cte05G003919	Cte-5:69761994	Cte08G001472	Cte-8:17035225	7.97e-24	0.81979	2.02284	0.405266
DSD	Cte05G004532	Cte-5:79282236	Cte06G003870	Cte-6:70171910	8.75e-97	0.406143	1.27803	0.317788
DSD	Cte05G004532	Cte-5:79282236	Cte08G002323	Cte-8:29024480	2.2e-43	0.567545	NaN	NaN
DSD	Cte06G000220	Cte-6:2304907	Cte07G000606	Cte-7:6284342	1.25e-58	0.475082	NaN	NaN
DSD	Cte06G000489	Cte-6:5370246	Cte04G004952	Cte-4:87505972	9.18e-47	0.510536	NaN	NaN
DSD	Cte06G000489	Cte-6:5370246	Cte06G001556	Cte-6:22234698	2.77e-67	0.506661	4.18085	0.121186
DSD	Cte06G000489	Cte-6:5370246	Cte07G003487	Cte-7:59969006	5.61e-44	0.52186	NaN	NaN
DSD	Cte06G000489	Cte-6:5370246	Cte08G002288	Cte-8:28584912	4.44e-53	0.49481	3.09416	0.159918
DSD	Cte06G000902	Cte-6:11522442	Cte01G004515	Cte-1:79066403	5.5e-15	0.897226	3.14125	0.285627
DSD	Cte06G000902	Cte-6:11522442	Cte03G005157	Cte-3:92009893	1.14e-13	0.87053	2.73914	0.317811
DSD	Cte06G000902	Cte-6:11522442	Cte06G002429	Cte-6:43044451	1.51e-27	0.877514	2.89324	0.303299
DSD	Cte06G000902	Cte-6:11522442	Cte08G001372	Cte-8:15645157	8.07e-11	0.878413	NaN	NaN
DSD	Cte06G001556	Cte-6:22234698	Cte04G004665	Cte-4:83611862	1.21e-45	0.641901	NaN	NaN
DSD	Cte06G001556	Cte-6:22234698	Cte04G004952	Cte-4:87505972	8.48e-50	0.557195	NaN	NaN
DSD	Cte06G001556	Cte-6:22234698	Cte08G002288	Cte-8:28584912	6.74e-63	0.306919	NaN	NaN
DSD	Cte06G002001	Cte-6:30679863	Cte07G001248	Cte-7:15675696	7.72e-62	0.517703	NaN	NaN
DSD	Cte06G002001	Cte-6:30679863	Cte08G002568	Cte-8:32675131	1.62e-81	0.491956	NaN	NaN
DSD	Cte06G002429	Cte-6:43044451	Cte08G002323	Cte-8:29024480	3.9e-11	0.706841	NaN	NaN
DSD	Cte06G003039	Cte-6:56773633	Cte699G000001	Cte-699:7997	2.87e-133	0.204365	0.869986	0.234906
DSD	Cte06G003870	Cte-6:70171910	Cte03G005157	Cte-3:92009893	1.15e-37	0.733733	NaN	NaN
DSD	Cte06G003870	Cte-6:70171910	Cte08G002323	Cte-8:29024480	5.28e-46	0.672322	1.5836	0.424553
DSD	Cte06G005232	Cte-6:86574697	Cte01G000218	Cte-1:2124515	1.97e-57	0.483026	NaN	NaN
DSD	Cte06G005232	Cte-6:86574697	Cte03G005367	Cte-3:94309472	4.94e-56	0.562881	NaN	NaN
DSD	Cte06G005232	Cte-6:86574697	Cte06G002001	Cte-6:30679863	6.96e-58	0.57663	NaN	NaN
DSD	Cte06G005232	Cte-6:86574697	Cte08G002568	Cte-8:32675131	1.76e-59	0.544989	NaN	NaN
DSD	Cte06G005343	Cte-6:87488372	Cte08G001477	Cte-8:17084578	1.4e-54	0.289744	0.362848	0.798527
DSD	Cte06G005379	Cte-6:87901769	Cte04G004665	Cte-4:83611862	9.59e-58	0.542979	NaN	NaN
DSD	Cte06G005379	Cte-6:87901769	Cte08G001331	Cte-8:15109540	1.07e-60	0.607965	2.01661	0.301478
DSD	Cte06G005379	Cte-6:87901769	Cte08G001472	Cte-8:17035225	2.19e-95	0.360765	1.80405	0.199975
DSD	Cte07G000297	Cte-7:2876322	Cte08G000329	Cte-8:3035394	4.31e-72	0.351173	Infinity	0
DSD	Cte07G000297	Cte-7:2876322	Cte08G001372	Cte-8:15645157	7.53e-65	0.472659	1.36681	0.345812
DSD	Cte07G000606	Cte-7:6284342	Cte03G003083	Cte-3:65283076	2.62e-60	0.499311	2.43745	0.20485
DSD	Cte07G000606	Cte-7:6284342	Cte03G005192	Cte-3:92346144	7.04e-59	0.499074	2.91622	0.171137
DSD	Cte07G001248	Cte-7:15675696	Cte08G001331	Cte-8:15109540	1.84e-76	0.54873	NaN	NaN
DSD	Cte07G003069	Cte-7:51445408	Cte03G005192	Cte-3:92346144	6.46e-63	0.556883	2.47496	0.225007
DSD	Cte07G003069	Cte-7:51445408	Cte04G001238	Cte-4:15017795	2.48e-60	0.565068	3.72189	0.151823
DSD	Cte07G003069	Cte-7:51445408	Cte08G001331	Cte-8:15109540	4.23e-60	0.584586	NaN	NaN
DSD	Cte07G003487	Cte-7:59969006	Cte04G000950	Cte-4:10791730	3.03e-81	0.148045	0.310121	0.477378
DSD	Cte07G003487	Cte-7:59969006	Cte08G000920	Cte-8:10121843	2.3e-167	0.0146682	0.0660978	0.221916
DSD	Cte07G003538	Cte-7:60811074	Cte03G003819	Cte-3:75748764	3.39e-40	0.643164	2.37349	0.270979
DSD	Cte07G003538	Cte-7:60811074	Cte05G000018	Cte-5:364874	1.12e-36	0.658851	NaN	NaN
DSD	Cte07G003538	Cte-7:60811074	Cte05G002414	Cte-5:33778087	5.49e-37	0.697231	2.76118	0.252512
DSD	Cte08G000329	Cte-8:3035394	Cte08G001372	Cte-8:15645157	1.78e-63	0.455457	2.16054	0.210807
DSD	Cte08G000920	Cte-8:10121843	Cte04G000950	Cte-4:10791730	9.86e-81	0.0969288	0.179032	0.541405
DSD	Cte08G001472	Cte-8:17035225	Cte03G005192	Cte-3:92346144	4.9e-60	0.508174	NaN	NaN
DSD	Cte08G001472	Cte-8:17035225	Cte08G001331	Cte-8:15109540	5.11e-63	0.610376	NaN	NaN
DSD	Cte08G001575	Cte-8:18702737	Cte01G004515	Cte-1:79066403	8.26e-23	0.901224	4.34333	0.207496
DSD	Cte08G001575	Cte-8:18702737	Cte02G005446	Cte-2:97496341	3.89e-25	0.814046	NaN	NaN
DSD	Cte08G001575	Cte-8:18702737	Cte03G005157	Cte-3:92009893	4.36e-24	0.956747	NaN	NaN
DSD	Cte08G001575	Cte-8:18702737	Cte06G002429	Cte-6:43044451	4.44e-23	0.833733	NaN	NaN
DSD	Cte08G002236	Cte-8:27624143	Cte01G000092	Cte-1:1124105	3.52e-47	0.467913	NaN	NaN
DSD	Cte08G002236	Cte-8:27624143	Cte01G005502	Cte-1:94970298	2.24e-50	0.478755	NaN	NaN
DSD	Cte08G002288	Cte-8:28584912	Cte07G003487	Cte-7:59969006	2.72e-43	0.482212	NaN	NaN
DSD	Cte09G000799	Cte-9:7541332	Cte02G005446	Cte-2:97496341	6.36e-12	0.754046	1.84789	0.408058
DSD	Cte09G000799	Cte-9:7541332	Cte06G002429	Cte-6:43044451	1.32e-12	0.852502	2.57549	0.331006
DSD	Cte09G000799	Cte-9:7541332	Cte08G000329	Cte-8:3035394	1.06e-11	0.781903	NaN	NaN
DSD	Cte09G000799	Cte-9:7541332	Cte08G001575	Cte-8:18702737	7.89e-12	0.937906	NaN	NaN
DSD	Cte09G000809	Cte-9:7631414	Cte03G003083	Cte-3:65283076	3.53e-64	0.500851	2.85205	0.175611
DSD	Cte09G000809	Cte-9:7631414	Cte03G005192	Cte-3:92346144	1.18e-67	0.42086	3.7132	0.113342
DSD	Cte09G000809	Cte-9:7631414	Cte04G001238	Cte-4:15017795	1.67e-63	0.521962	2.01984	0.258417
DSD	Cte09G002690	Cte-9:35813351	Cte01G005851	Cte-1:98798695	3.17e-77	0.106624	0.496203	0.214881
DSD	Cte09G002690	Cte-9:35813351	Cte08G001331	Cte-8:15109540	1.78e-56	0.350036	3.0761	0.113792
DSD	Cte09G002690	Cte-9:35813351	Cte09G002701	Cte-9:35991224	3.3e-87	0.0758137	0.153417	0.494166
DSD	Cte09G002701	Cte-9:35991224	Cte03G004545	Cte-3:84389322	9.87e-58	0.548562	NaN	NaN
PD	Cte03G003106	Cte-3:65663911	Cte03G003108	Cte-3:65722488	2.08e-31	0.434039	0.950155	0.456809
PD	Cte09G000884	Cte-9:8585025	Cte09G000886	Cte-9:8617303	2.67e-60	0.387547	1.01107	0.383302
PD	Cte09G000886	Cte-9:8617303	Cte09G000892	Cte-9:8731571	2e-59	0.350216	1.09342	0.320293
TRD	Cte05G001505	Cte-5:18058361	Cte02G005387	Cte-2:96947737	9.91e-50	0.636312	2.13452	0.298106
TRD	Cte05G004794	Cte-5:83185786	Cte02G005387	Cte-2:96947737	2.99e-55	0.558137	2.42486	0.230173
TRD	Cte07G001686	Cte-7:23047432	Cte02G005387	Cte-2:96947737	8.98e-57	0.409314	1.94424	0.210527
TRD	Cte09G002278	Cte-9:27524566	Cte09G002310	Cte-9:28250630	0	0.0542942	0.115655	0.469451
TRD	Cte09G002960	Cte-9:41413283	Cte07G001250	Cte-7:15709716	2.98e-63	0.0347367	0.0663632	0.523434

## Sheet: Table S6
Table S6.cis-element of promoters of CteMYB genes
Category	cis-element	function
Growth and Development	A-box	sequence conserved in alpha-amylase promoters
	AACA-motif	involved in endosperm-specific negative expression
	CAT-box	cis-acting regulatory element related to meristem expression
	circadian	cis-acting regulatory element involved in circadian control
	GCN4_motif	cis-regulatory element involved in endosperm expression
	MSA-like	cis-acting element involved in cell cycle regulation
	RY-element	cis-acting regulatory element involved in seed-specific regulation
Light Response	3-AF1 binding site	light responsive element
	3-AF3 binding site	part of a conserved DNA module array (CMA3)
	AAAC-motif	light responsive element
	ATC-motif	part of a conserved DNA module involved in light responsiveness
	ATCT-motif	part of a conserved DNA module involved in light responsiveness
	Box 4	part of a conserved DNA module involved in light responsiveness
	Box II	part of a light responsive element
	chs-CMA1a	part of a light responsive element
	chs-CMA2a	part of a light responsive element
	chs-CMA2b	part of a light responsive element
	chs-Unit 1 m 1	part of a light responsive element
	G-box	cis-acting regulatory element involved in light responsiveness
	G-Box	cis-acting regulatory element involved in light responsiveness
	GA-motif	part of a light responsive element
	Gap-box	part of a light responsive element
	GATA-motif	part of a light responsive element
	GATT-motif	part of a light responsive element
	GT1-motif	light responsive element
	I-box	part of a light responsive element
	L-box	part of a light responsive element
	LAMP	part of a light responsive element
	LS7	part of a light responsive element
	MRE	MYB binding site involved in light responsiveness
	sbp-CMA1c	part of a light responsive element
	Sp1	light responsive element
	TCCC-motif	part of a light responsive element
	TCT-motif	part of a light responsive element
Metabolic Response	MBSI	MYB binding site involved in flavonoid biosynthetic genes regulation
	O2-site	cis-acting regulatory element involved in zein metabolism regulation
Phytohormone Response	ABRE	cis-acting element involved in the abscisic acid responsiveness
	AuxRE	part of an auxin-responsive element
	AuxRR-core	cis-acting regulatory element involved in auxin responsiveness
	CGTCA-motif	cis-acting regulatory element involved in the MeJA-responsiveness
	GARE-motif	gibberellin-responsive element
	P-box	gibberellin-responsive element
	TATC-box	cis-acting element involved in gibberellin-responsiveness
	TCA-element	cis-acting element involved in salicylic acid responsiveness
	TGA-box	part of an auxin-responsive element
	TGACG-motif	cis-acting regulatory element involved in the MeJA-responsiveness
	TGA-element	auxin-responsive element
Stress Response	ARE	cis-acting regulatory element essential for the anaerobic induction
	AT-rich element	binding site of AT-rich DNA binding protein (ATBP-1)
	AT-rich sequence	element for maximal elicitor-mediated activation (2copies)
	GC-motif	enhancer-like element involved in anoxic specific inducibility
	LTR	cis-acting element involved in low-temperature responsiveness
	MBS	MYB binding site involved in drought-inducibility
	TC-rich repeats	cis-acting element involved in defense and stress responsiveness
	WUN-motif	wound-responsive element

## Sheet: Table S7
Table S7. CteR2R3-MYB TPM value in the RNA-seq data
Gene ID	M_P0	M_P1	M_P2	P_P0	P_P1	P_P2	Gene name
Cte01G000092.t1	86.2987	81.6048	48.2191	68.8253	180.419	125.013	CteMYB1
Cte01G000218.t1	9.63367	1.625	0.191723	15.395	0.637006	1.28118	CteMYB2
Cte01G001553.t1	0.499667	1.20834	0.206682	1.18533	0.130825	0.386667	CteMYB3
Cte01G004515.t1	34.6527	17.0527	10.9905	31.416	19.6569	29.5879	CteMYB4
Cte01G004920.t1	0.343667	0.121348	0.091093	0.530333	0.150653	0.192722	CteMYB5
Cte01G005055.t1	3.216	0.732225	1.30541	4.263	1.3276	2.02457	CteMYB6
Cte01G005502.t1	5.91667	2.22372	1.26867	4.103	2.41741	4.9862	CteMYB7
Cte01G005851.t1	1.487	0.150963	0.126522	1.89933	0.0872467	0.171577	CteMYB8
Cte01G006147.t1	29.3583	9.95655	14.4	31.4127	11.5731	13.0734	CteMYB9
Cte01G006283.t1	0.046	0	0.0683207	0.133	0.201577	0	CteMYB10
Cte02G002012.t1	0	0.061732	0.022814	0	0	0	CteMYB11
Cte02G002439.t2	12.6537	3.29293	1.14383	14.1393	4.03343	1.92763	CteMYB12
Cte02G003550.t1	8.4	6.00801	6.09797	8.83933	1.87626	0.257739	CteMYB13
Cte02G003995.t1	48.0397	18.5215	13.8685	47.501	12.0943	19.1302	CteMYB14
Cte02G004965.t1	18.971	84.9527	110.222	27.8507	74.1859	59.5907	CteMYB15
Cte02G005387.t1	103.463	79.4208	80.4042	120.987	58.6466	110.452	CteMYB16
Cte02G005446.t1	0.128333	0.248649	0.953314	0.105667	0.018941	0.025929	CteMYB17
Cte03G000292.t1	0.109333	0	0.0440367	0.249	0.0492533	0.080014	CteMYB18
Cte03G001221.t1	2.834	0.994649	1.80028	2.128	1.59286	2.34667	CteMYB19
Cte03G003083.t1	2.135	0.81418	1.1006	2.921	0.941118	1.70388	CteMYB20
Cte03G003106.t1	0.386	0.0616195	0.0479893	0.203333	0.252108	0.0244237	CteMYB21
Cte03G003108.t1	0.384333	0.0278155	0.0147347	0.329	0	0.0488153	CteMYB22
Cte03G003435.t1	7.372	0	10.5088	3.47	5.01815	5.63664	CteMYB23
Cte03G003447.t2	13.2277	7.41737	23.2206	15.3467	15.5404	7.93922	CteMYB24
Cte03G003819.t1	11.5627	39.3152	36.5859	13.2837	9.55352	1.7189	CteMYB25
Cte03G004545.t1	23.2927	8.88819	4.69348	27.0317	10.0039	12.2071	CteMYB26
Cte03G005157.t1	7.896	5.59894	4.56991	8.65067	3.94838	5.71888	CteMYB27
Cte03G005192.t1	143.226	91.313	125.86	151.069	114.443	92.2854	CteMYB28
Cte03G005367.t1	0.355	0.112326	0.507754	0.132	0.472896	1.96234	CteMYB29
Cte04G000950.t1	0.511	0.600717	0.403664	0.316667	0.0246817	0.243086	CteMYB30
Cte04G001238.t1	0.321	0.487495	0.18959	0.0503333	0.123435	0.204988	CteMYB31
Cte04G003435.t1	8.51067	3.68777	2.10577	14.9213	3.02723	4.8491	CteMYB32
Cte04G004665.t1	26.395	5.89204	18.9764	55.6417	8.27137	15.8868	CteMYB33
Cte04G004952.t1	0.416333	0	0.042464	0.277667	0.0241633	0	CteMYB34
Cte05G000018.t1	0.729	0.0953075	0.14716	0.897667	0.162224	0.160574	CteMYB35
Cte05G000611.t1	0	0	0	0.149667	0	0.0780383	CteMYB36
Cte05G000768.t1	0.436333	0.130559	0.227319	0.457667	0.212648	0.287174	CteMYB37
Cte05G000769.t1	1.67167	0.356047	0.392215	2.21733	0.486167	1.75798	CteMYB38
Cte05G001505.t1	7.79433	3.08169	3.35599	8.18933	4.92186	5.01395	CteMYB39
Cte05G002414.t1	0	0.059414	0	0.0406667	0.153895	0.346035	CteMYB40
Cte05G002549.t1	0.601333	0	0.337395	1.139	0.0107303	0.225343	CteMYB41
Cte05G003919.t1	48.6343	63.9872	27.2472	40.423	74.9553	40.3164	CteMYB42
Cte05G004532.t1	0.073	0	0	0.0543333	0	0	CteMYB43
Cte05G004794.t1	24.613	7.23228	8.69423	26.408	7.01901	3.10079	CteMYB44
Cte06G000220.t1	11.4097	13.9324	12.7146	13.6057	23.0432	30.8005	CteMYB45
Cte06G000489.t1	5.86933	104.199	138.144	12.3513	27.4187	33.2404	CteMYB46
Cte06G000902.t2	18.6147	5.27166	5.92439	21.2057	4.30814	4.92837	CteMYB47
Cte06G001556.t1	4.013	34.6086	52.1158	6.96067	16.6511	5.68481	CteMYB48
Cte06G002001.t1	17.1223	4.11757	5.76873	20.1263	7.58857	14.749	CteMYB49
Cte06G002429.t1	11.8333	8.46663	5.73793	12.9793	4.59296	5.98989	CteMYB50
Cte06G003039.t1	0.071	0.514173	3.3515	0.394	0.250467	0.287683	CteMYB51
Cte06G003870.t1	0.0583333	0	0	0.0203333	0	0	CteMYB52
Cte06G004002.t1	21.5883	10.0863	6.28926	21.3987	8.73041	10.8773	CteMYB53
Cte06G005232.t1	11.541	2.79047	1.08036	16.1223	2.35998	3.36333	CteMYB54
Cte06G005343.t1	52.256	19.5403	20.393	58.6577	20.2395	11.8168	CteMYB55
Cte06G005379.t1	0.975333	0.445671	0.220351	1.73667	0.3084	0.915393	CteMYB56
Cte07G000297.t1	6.00233	0.631493	0.23279	8.716	0.827466	0.671366	CteMYB57
Cte07G000606.t1	19.6703	24.1483	17.7096	20.5083	18.1325	16.3885	CteMYB58
Cte07G001248.t1	0	0	0.0283627	0	0.0787263	0	CteMYB59
Cte07G001250.t1	65.0533	46.6815	41.2877	65.5887	40.0072	70.1497	CteMYB60
Cte07G001686.t1	61.6657	22.2729	69.2269	100.95	49.6226	119.172	CteMYB61
Cte07G001921.t1	30.7567	11.9217	11.4535	29.173	11.9074	13.6819	CteMYB62
Cte07G003069.t1	0.170333	0.177387	0.116403	0.248333	0.054183	0.158616	CteMYB63
Cte07G003487.t1	0	0	0	0.084	0	0	CteMYB64
Cte07G003538.t1	3.272	2.11123	1.7755	4.216	0.553295	0	CteMYB65
Cte07G005245.t1	43.8293	20.7875	16.7042	43.7793	12.4924	20.2893	CteMYB66
Cte08G000329.t1	3.24167	3.42801	2.905	4.227	3.33381	0.520796	CteMYB67
Cte08G000920.t1	0.141	0	0	0	0	0	CteMYB68
Cte08G001331.t1	34.9943	11.8337	15.2514	28.6617	21.9551	16.6811	CteMYB69
Cte08G001372.t1	17.7203	3.32987	1.58296	13.7853	5.62695	8.72349	CteMYB70
Cte08G001472.t1	169.769	86.5807	58.4109	249.874	50.7473	71.5083	CteMYB71
Cte08G001575.t1	38.874	5.88379	4.68834	31.7213	9.89643	18.4068	CteMYB72
Cte08G002236.t1	0.336	3.66411	4.74587	0.639667	1.51245	1.906	CteMYB73
Cte08G002288.t1	26.7027	321.011	517.829	30.9887	262.208	217.28	CteMYB74
Cte08G002323.t1	0	0.0283645	0	0	0	0	CteMYB75
Cte08G002568.t1	0.369333	0.440884	0.340156	0.255667	0.461216	0.644651	CteMYB76
Cte09G000799.t1	49.2473	15.965	13.1114	46.8907	14.1496	13.7998	CteMYB77
Cte09G000809.t1	51.6123	23.483	33.4126	57.0697	28.1819	23.9218	CteMYB78
Cte09G000884.t1	0.501333	0.779669	0.401537	0.506	0.513012	1.00092	CteMYB79
Cte09G000886.t1	0.275333	0.118475	0.0595917	0.270667	0.110075	0.0675077	CteMYB80
Cte09G000892.t1	0	0	0	0	0	0	CteMYB81
Cte09G001764.t2	0	0	0.0535567	0	0	0.116475	CteMYB82
Cte09G002278.t1	6.45033	0.636939	0.394178	6.311	0.83257	0.976937	CteMYB83
Cte09G002310.t1	104.914	27.5742	43.7409	110.368	49.3492	30.7769	CteMYB84
Cte09G002690.t1	0.700333	0	0.483175	0.649667	0.315026	0.637577	CteMYB85
Cte09G002701.t1	2.465	4.46607	7.92711	2.65533	1.07658	0.202695	CteMYB86
Cte09G002960.t1	1.54333	0.093417	0.151739	1.30633	0	0.724787	CteMYB87
Cte699G000001.t1	0	0	0.337395	0	0.0107303	0.225343	CteMYB88

## Sheet: Table S8
Table S8. Summary of CteMYB transcription factors related to sexual reproduction in plants.
Gene ID	Locus ID	Protein Name	Description
CteMYB15	AtMYB32	AT4G34990	Filament elongation and anther dehiscence Photosynthetic partitioning and metabolism in anthers during pollen grain formation and maturation
CteMYB26	AtMYB99	AT5G62320
CteMYB34	AtMYB21	AT3G27810
CteMYB46	AtMYB24	AT5G40350
CteMYB58	AtMYB4	AT4G38620
CteMYB18	AtMYB80	AT5G56110	Biosynthesis or modification of pollen wall components during pollen grain formation and maturation
CteMYB39	AtMYB1	AT3G09230
CteMYB86	AtMYB35	AT3G28470
CteMYB43	AtMYB33	AT5G06100	Formation of male germ cells during pollen grain formation and maturation Development and degradation of the chorioallantoic layer during pollen grain formation and maturation
CteMYB52	AtMYB65	AT3G11440
CteMYB55	AtMYB81	AT2G26960
CteMYB65	AtMYB125	AT3G60460
CteMYB2	AtMYB26	AT3G13890	Anther dehiscence Pollen grains formation and maturation
CteMYB13	AtMYB97	AT4G26930
CteMYB25	AtMYB101	AT2G32460
CteMYB48	AtMYB108	AT3G06490
CteMYB74	AtMYB57	AT3G01530
CteMYB75	AtMYB120	AT5G55020
CteMYB29	AtMYB103	AT1G63910	Tapetal development and microsporogenesis, and negatively regulates trichome endoreduplication linked to the trichome branching.

## Sheet: Table S9
Table S9. Gene specific primers used in RT-qRCR.
Gene Name	Forward primer (5'-3')	Reverse primer (5'-3')	Gene ID
Cte01G000218.t1	AGCTCAGTTCCAAGACTCGC	ATCTGAGCCCATCTGTTGCC	CteMYB2
Cte02G003550.t1	GGTAACCGATTTGCAGGCAC	GCGGTTTGTGTGCCTTTGAT	CteMYB13
Cte03G005192.t1	ATTCAATGCAGGAGCGTCCA	ACCACCTGGGAAGTCTAGCA	CteMYB28
Cte06G000489.t1	GTTCCGAGACGCGATACGAT	GCCACTCCCTGAGCTTGAAT	CteMYB46
Cte06G005343.t1	ACCAACGGATTCATGCCAGT	GGAGTGAAGGGAGCTCCAAC	CteMYB55
Cte07G003538.t1	AGGCAAGACCTTGTTCCTGG	TGTCCGTCGGGAAATCATCG	CteMYB65
Cte08G001331.t1	AACAAAATGTGGTGCGGTCG	TCATTGTGGCTAGGCTGCAT	CteMYB69
Cte08G002288.t1	GCATGGTCTTAAACGCACCG	CAGTGCAATTCTCAGGCTGC	CteMYB74
